# Supplementary material for: Oxidative Stress and Mitochondrial Complex I Dysfunction Correlate with Neurodegeneration in an α-Synucleinopathy Animal Model
Source: Int J Mol Sci. 2022 Sep 27;23(19):11394. doi: 10.3390/ijms231911394 (PMC9570254; doi:10.3390/ijms231911394)
Supplement: Supplementary file 1 [file ijms-23-11394-s001.zip]

Archive with 1 entries (1 files):
- ijms-1860398-supplementary.pdf
